# Supplementary material for: Skin Microbiota and Pathological Scars: A Bidirectional Two‐Sample Mendelian Randomization Study
Source: J Cosmet Dermatol. 2024 Dec 9;24(2):e16720. doi: 10.1111/jocd.16720 (PMC11845961; doi:10.1111/jocd.16720)
Supplement: Supplementary file 6 — Table S1.. [file JOCD-24-e16720-s002.xlsx]

## Sheet: Supplemental Table 1
Supplementary Table 1: SNPs related to exposures (skin microbiota) and outcomes (hypertrophic scar and keloid) in forward MR analysis
Outcome	Level	Exposure	SNP	Chr	Position	Effect_allele	Other_allele	Exposure			F-statistics	Outcome			Microenvironment	Site	Cohort
								Beta	SE	P-value		Beta	SE	P-value
Hypertrophicscar	Class	Betaproteobacteria	rs11897498	2	63078755	T	A	-0.652328	0.131083	1.2299e-06	24.562	0.044491	0.0504713	0.378041	Moist	Antecubital fossa	PopGen
Hypertrophicscar	Class	Betaproteobacteria	rs1480114	8	63738838	T	A	-0.59208	0.125884	4.3032e-06	21.9403	0.0193182	0.0458563	0.673553	Moist	Antecubital fossa	PopGen
Hypertrophicscar	Class	Betaproteobacteria	rs1530634	11	45777525	C	T	0.49176	0.107997	8.36438e-06	20.5641	-0.0698602	0.0393291	0.075685	Moist	Antecubital fossa	PopGen
Hypertrophicscar	Class	Betaproteobacteria	rs17367713	1	42600273	C	T	-0.890986	0.193621	6.76577e-06	21.0021	0.106698	0.0786476	0.17489	Moist	Antecubital fossa	PopGen
Hypertrophicscar	Class	Betaproteobacteria	rs1900523	8	105210597	C	G	0.415625	0.0897023	5.88073e-06	21.2922	-0.0280941	0.0360742	0.436107	Moist	Antecubital fossa	PopGen
Hypertrophicscar	Class	Betaproteobacteria	rs2445574	11	86750681	G	A	-0.389488	0.0860037	9.31901e-06	20.3413	-0.020525	0.0350852	0.558545	Moist	Antecubital fossa	PopGen
Hypertrophicscar	Class	Betaproteobacteria	rs2817006	1	200011818	C	T	-0.491619	0.106511	6.36107e-06	21.1297	0.0399898	0.0433268	0.356017	Moist	Antecubital fossa	PopGen
Hypertrophicscar	Class	Betaproteobacteria	rs3764922	2	15378381	T	C	0.63008	0.137749	7.63928e-06	20.7512	-0.114323	0.066935	0.0876415	Moist	Antecubital fossa	PopGen
Hypertrophicscar	Class	Betaproteobacteria	rs4293456	18	1086690	C	T	-0.378585	0.0837166	9.58745e-06	20.2828	0.0229263	0.036071	0.525044	Moist	Antecubital fossa	PopGen
Hypertrophicscar	Class	Betaproteobacteria	rs4903911	14	80824625	C	T	-0.671894	0.145794	6.56551e-06	21.0643	-0.0392662	0.0492713	0.425487	Moist	Antecubital fossa	PopGen
Hypertrophicscar	Class	Betaproteobacteria	rs707110	2	155326138	T	C	-0.639269	0.135644	4.12408e-06	22.0287	-0.0127872	0.0596006	0.83012	Moist	Antecubital fossa	PopGen
Hypertrophicscar	Class	Betaproteobacteria	rs7138327	12	96130733	C	A	-0.442141	0.0900971	1.69666e-06	23.885	0.0825424	0.0360791	0.0221483	Moist	Antecubital fossa	PopGen
Hypertrophicscar	Family	Micrococcaceae	rs10489377	1	34915676	G	A	0.519775	0.111679	5.29e-06	21.4889	0.0765189	0.0481114	0.111733	Moist	Antecubital fossa	KORA FF4
Hypertrophicscar	Family	Micrococcaceae	rs10827649	10	19909770	A	G	0.451654	0.0855545	2.81e-07	27.649	0.0345092	0.0355724	0.331992	Moist	Antecubital fossa	KORA FF4
Hypertrophicscar	Family	Micrococcaceae	rs4335623	12	20371195	T	C	0.376056	0.0804747	4.87e-06	21.662	-0.0138383	0.0353109	0.695133	Moist	Antecubital fossa	KORA FF4
Hypertrophicscar	Family	Micrococcaceae	rs4923354	11	26393508	T	C	0.414276	0.0877314	4.04e-06	22.1076	-0.0174928	0.0366821	0.63345	Moist	Antecubital fossa	KORA FF4
Hypertrophicscar	Family	Micrococcaceae	rs55711894	20	24128524	T	G	0.404763	0.0890724	8.63e-06	20.4839	0.000237417	0.0360106	0.99474	Moist	Antecubital fossa	KORA FF4
Hypertrophicscar	Family	Micrococcaceae	rs62257161	3	27393293	A	C	-0.429816	0.0919339	4.85e-06	21.6812	-0.0632064	0.0390886	0.105878	Moist	Antecubital fossa	KORA FF4
Hypertrophicscar	Family	Micrococcaceae	rs6725294	2	31184482	C	T	0.492872	0.102968	2.98e-06	22.7213	0.0679503	0.0425056	0.109905	Moist	Antecubital fossa	KORA FF4
Hypertrophicscar	Family	Micrococcaceae	rs9344204	6	82317379	C	G	-0.475788	0.0888141	1.92e-07	28.4701	-0.0439871	0.0361338	0.223476	Moist	Antecubital fossa	KORA FF4
Hypertrophicscar	Family	Rhodobacteraceae	rs13110956	4	129797154	C	G	0.688236	0.139398	1.65e-06	24.138	0.106952	0.0449046	0.0172302	Dry	Dorsal forearm	PopGen
Hypertrophicscar	Family	Rhodobacteraceae	rs1548450	16	19310092	T	C	-0.489034	0.101098	2.6e-06	23.1707	-0.0294004	0.0359304	0.413209	Dry	Dorsal forearm	PopGen
Hypertrophicscar	Family	Rhodobacteraceae	rs601436	15	41171132	A	G	-0.573104	0.111972	7.13e-07	25.9412	-0.04219	0.046007	0.359124	Dry	Dorsal forearm	PopGen
Hypertrophicscar	Family	Rhodobacteraceae	rs6038858	20	7484418	C	G	-0.460737	0.09999	7.18e-06	21.025	0.0204479	0.035472	0.56431	Dry	Dorsal forearm	PopGen
Hypertrophicscar	Family	Rhodobacteraceae	rs76042015	15	54863623	G	T	-0.668443	0.144557	6.69e-06	21.1734	-0.0381707	0.0642908	0.552699	Dry	Dorsal forearm	PopGen
Hypertrophicscar	Family	Rhodobacteraceae	rs7667060	4	26504723	C	T	-0.687108	0.149179	7.24e-06	21.0075	-0.0275944	0.0537008	0.607354	Dry	Dorsal forearm	PopGen
Hypertrophicscar	ASV	ASV001	rs10941190	5	34490114	A	G	-0.414646	0.0905819	7.34293e-06	20.7918	0.0549349	0.0368063	0.135558	Moist	Antecubital fossa	PopGen
Hypertrophicscar	ASV	ASV001	rs11016288	10	130308556	G	A	0.773905	0.163108	3.47359e-06	22.3381	-0.0502108	0.0616062	0.415055	Moist	Antecubital fossa	PopGen
Hypertrophicscar	ASV	ASV001	rs12341016	9	74011645	G	A	-0.612962	0.132107	5.56828e-06	21.3618	-0.0593172	0.0490388	0.226434	Moist	Antecubital fossa	PopGen
Hypertrophicscar	ASV	ASV001	rs190339	5	80431615	T	C	0.430415	0.0915257	4.20193e-06	21.9437	-0.0724174	0.0397688	0.0686136	Moist	Antecubital fossa	PopGen
Hypertrophicscar	ASV	ASV001	rs2179810	20	1481599	A	G	-0.398256	0.0874287	8.10423e-06	20.589	0.0321321	0.0377664	0.394874	Moist	Antecubital fossa	PopGen
Hypertrophicscar	ASV	ASV001	rs7242360	18	60686863	C	T	0.482741	0.102649	4.19859e-06	21.9453	-0.0242054	0.041177	0.556641	Moist	Antecubital fossa	PopGen
Hypertrophicscar	ASV	ASV001	rs76134490	14	84429555	G	A	-0.728196	0.15865	6.95213e-06	20.9044	-0.00224335	0.0640922	0.972078	Moist	Antecubital fossa	PopGen
Hypertrophicscar	ASV	ASV001	rs76587105	8	78454048	T	C	0.708879	0.154579	7.07895e-06	20.8672	-0.0372111	0.0668966	0.578041	Moist	Antecubital fossa	PopGen
Hypertrophicscar	ASV	ASV001	rs9787193	1	175692304	T	G	-0.396489	0.0872857	8.57249e-06	20.4736	0.0525429	0.0353344	0.13701	Moist	Antecubital fossa	PopGen
Hypertrophicscar	ASV	ASV001	rs9855375	3	153705675	C	T	-0.448873	0.0949885	3.78934e-06	22.1577	0.0118938	0.0366499	0.74554	Moist	Antecubital fossa	PopGen
Hypertrophicscar	ASV	ASV007	rs11576953	1	179730046	G	A	-1.8346	0.383492	5.37606e-06	22.4773	0.070381	0.0792472	0.374476	Dry	Volar forearm	PopGen
Hypertrophicscar	ASV	ASV007	rs1444196	16	10493117	T	C	-0.725787	0.135538	4.73683e-07	28.1625	0.033893	0.0383668	0.377024	Dry	Volar forearm	PopGen
Hypertrophicscar	ASV	ASV007	rs28694675	4	140681329	G	T	0.666897	0.134777	2.71543e-06	24.0471	-0.0387391	0.0369423	0.294345	Dry	Volar forearm	PopGen
Hypertrophicscar	ASV	ASV007	rs4895364	5	118621672	A	G	0.661183	0.141875	8.90979e-06	21.3306	-0.0680671	0.040337	0.0915145	Dry	Volar forearm	PopGen
Hypertrophicscar	ASV	ASV007	rs6077060	20	6740317	C	T	-0.995963	0.210911	6.92545e-06	21.901	0.0650495	0.059197	0.271827	Dry	Volar forearm	PopGen
Hypertrophicscar	ASV	ASV007	rs62286553	3	193664258	C	T	-0.719903	0.153418	7.81971e-06	21.6257	-0.00857169	0.0406279	0.832903	Dry	Volar forearm	PopGen
Hypertrophicscar	ASV	ASV016	rs10770066	11	9830732	T	A	-0.767101	0.164967	6.25944e-06	21.3939	-0.00800927	0.0704393	0.909472	Moist	Antecubital fossa	PopGen
Hypertrophicscar	ASV	ASV016	rs11017667	10	132831405	C	G	-0.445752	0.0937345	3.94422e-06	22.3752	0.0296742	0.0364988	0.416208	Moist	Antecubital fossa	PopGen
Hypertrophicscar	ASV	ASV016	rs11151168	18	62566336	G	A	-0.448409	0.0980115	8.65271e-06	20.7097	-0.0249385	0.0361891	0.49075	Moist	Antecubital fossa	PopGen
Hypertrophicscar	ASV	ASV016	rs12646375	4	157012144	T	C	-0.945834	0.206773	8.6824e-06	20.7025	0.0141549	0.0811974	0.861609	Moist	Antecubital fossa	PopGen
Hypertrophicscar	ASV	ASV016	rs12885618	14	51839615	G	A	-0.554884	0.105397	3.83098e-07	27.4239	-0.0377457	0.037304	0.311614	Moist	Antecubital fossa	PopGen
Hypertrophicscar	ASV	ASV016	rs13289046	9	107852679	T	C	-0.484992	0.105567	7.97066e-06	20.8829	-0.1032	0.0397739	0.00946804	Moist	Antecubital fossa	PopGen
Hypertrophicscar	ASV	ASV016	rs17068192	4	180711597	T	C	-0.704212	0.152751	7.43789e-06	21.029	-0.0475584	0.0490172	0.331927	Moist	Antecubital fossa	PopGen
Hypertrophicscar	ASV	ASV016	rs17515224	5	124458899	G	A	-0.647503	0.14207	9.32459e-06	20.5521	-0.0130862	0.0458097	0.775134	Moist	Antecubital fossa	PopGen
Hypertrophicscar	ASV	ASV016	rs34522703	6	168123856	A	G	-0.782804	0.17054	8.10971e-06	20.8464	-0.112134	0.0628958	0.0746105	Moist	Antecubital fossa	PopGen
Hypertrophicscar	ASV	ASV016	rs6450140	5	52799177	C	A	-0.592625	0.125403	4.49574e-06	22.0965	-0.0755984	0.0436625	0.0833758	Moist	Antecubital fossa	PopGen
Hypertrophicscar	ASV	ASV016	rs758115	17	10905024	C	A	-0.481913	0.09658	1.37707e-06	24.6344	0.0110327	0.0360395	0.759507	Moist	Antecubital fossa	PopGen
Hypertrophicscar	ASV	ASV016	rs9484785	6	143959758	T	C	-0.619915	0.133529	6.46622e-06	21.3251	-0.0524818	0.0479031	0.273261	Moist	Antecubital fossa	PopGen
Hypertrophicscar	ASV	ASV063	rs11077619	17	70661376	C	T	-1.11757	0.241419	9.05691e-06	21.0918	0.0786714	0.0621184	0.205343	Dry	Volar forearm	PopGen
Hypertrophicscar	ASV	ASV063	rs11151567	18	53766792	G	A	0.68073	0.142039	4.58589e-06	22.607	-0.0555058	0.0476974	0.244542	Dry	Volar forearm	PopGen
Hypertrophicscar	ASV	ASV063	rs2839416	21	43319605	T	G	-0.53165	0.114889	9.11877e-06	21.0767	0.0253361	0.0387775	0.513517	Dry	Volar forearm	PopGen
Hypertrophicscar	ASV	ASV063	rs62415425	6	67191241	C	T	-1.02095	0.216637	6.40714e-06	21.8599	0.025833	0.0483794	0.593364	Dry	Volar forearm	PopGen
Hypertrophicscar	ASV	ASV063	rs6872249	5	67239774	C	T	0.64946	0.133123	3.18555e-06	23.4263	-0.0622851	0.040302	0.122235	Dry	Volar forearm	PopGen
Hypertrophicscar	ASV	ASV063	rs9350151	6	19496699	A	T	-0.560026	0.119394	7.02516e-06	21.6551	0.0362644	0.0352478	0.303555	Dry	Volar forearm	PopGen
Keloid	Phylum	Proteobacteria	rs1243518	14	95300095	A	G	-0.422924	0.0928625	7.7878e-06	20.5976	-0.0173	0.0402	0.6672	Sebaceous	Retroauricular fold	KORA FF4
Keloid	Phylum	Proteobacteria	rs4895004	3	106098490	A	G	0.504017	0.0995948	7.59192e-07	25.4281	0.0608	0.0503	0.2268	Sebaceous	Retroauricular fold	KORA FF4
Keloid	Phylum	Proteobacteria	rs73083224	3	43165555	T	C	0.665697	0.145443	7.29032e-06	20.7904	0.071	0.0848	0.4028	Sebaceous	Retroauricular fold	KORA FF4
Keloid	Phylum	Proteobacteria	rs7613118	3	5690809	G	C	-0.418663	0.0860317	1.91407e-06	23.5112	-0.0739	0.042	0.07888	Sebaceous	Retroauricular fold	KORA FF4
Keloid	Phylum	Proteobacteria	rs7678955	4	180748125	T	C	-0.462154	0.0981842	3.92207e-06	22.002	-0.0138	0.0375	0.7132	Sebaceous	Retroauricular fold	KORA FF4
Keloid	Order	Actinomycetales	rs10915877	1	225989752	G	C	-0.407651	0.0884493	6.46e-06	21.0731	-0.0118	0.0352	0.7371	Sebaceous	Forehead	PopGen
Keloid	Order	Actinomycetales	rs137997174	14	57986328	A	G	0.759656	0.168312	9.83e-06	20.2089	0.2157	0.1165	0.06414	Sebaceous	Forehead	PopGen
Keloid	Order	Actinomycetales	rs2274755	20	44639692	G	T	0.619012	0.130725	3.67e-06	22.2443	0.0669	0.0469	0.1539	Sebaceous	Forehead	PopGen
Keloid	Order	Actinomycetales	rs6982140	8	30999428	T	C	0.821892	0.177862	6.12e-06	21.1839	0.0139	0.1266	0.9128	Sebaceous	Forehead	PopGen
Keloid	Order	Actinomycetales	rs73240078	4	43196621	G	C	0.767577	0.158004	2.09e-06	23.4125	0.1416	0.0906	0.1181	Sebaceous	Forehead	PopGen
Keloid	Order	Actinomycetales	rs7399129	12	130097213	A	G	0.409934	0.0838008	1.79e-06	23.7395	0.0292	0.0396	0.4613	Sebaceous	Forehead	PopGen
Keloid	Order	Actinomycetales	rs968908	7	89341720	G	A	0.405345	0.0852543	3.36e-06	22.4262	0.0179	0.0552	0.7461	Sebaceous	Forehead	PopGen
Keloid	Order	Pseudomonadales	rs12148402	15	37651465	G	T	0.401903	0.0878706	7.63651e-06	20.7489	-0.0479	0.0553	0.3867	Moist	Antecubital fossa	PopGen
Keloid	Order	Pseudomonadales	rs17008320	2	123416609	A	G	-0.556038	0.118983	4.91426e-06	21.6611	0.1234	0.0366	0.0007386	Moist	Antecubital fossa	PopGen
Keloid	Order	Pseudomonadales	rs62123793	2	17310155	C	T	0.526819	0.106285	1.34577e-06	24.368	-0.0403	0.0469	0.39	Moist	Antecubital fossa	PopGen
Keloid	Family	Flavobacteriaceae	rs11156156	6	102242096	C	G	-0.823067	0.178273	7.07695e-06	21.0982	0.0398	0.041	0.3321	Dry	Volar forearm	PopGen
Keloid	Family	Flavobacteriaceae	rs12316544	12	14737497	T	C	-0.952154	0.197796	2.97238e-06	22.9364	0.2309	0.12	0.05443	Dry	Volar forearm	PopGen
Keloid	Family	Flavobacteriaceae	rs17478392	4	16026696	C	T	1.22514	0.261221	5.14254e-06	21.7723	-0.1139	0.1578	0.4705	Dry	Volar forearm	PopGen
Keloid	Family	Flavobacteriaceae	rs2515314	11	115524651	C	T	-0.531551	0.113507	5.30516e-06	21.7064	0.0802	0.0503	0.1113	Dry	Volar forearm	PopGen
Keloid	Family	Flavobacteriaceae	rs2929380	3	19941458	G	A	-0.604237	0.131326	7.57954e-06	20.9537	0.0573	0.0483	0.2363	Dry	Volar forearm	PopGen
Keloid	Family	Flavobacteriaceae	rs4599579	5	109490195	G	T	-0.580239	0.124527	5.87734e-06	21.49	-0.0383	0.0614	0.5327	Dry	Volar forearm	PopGen
Keloid	Family	Flavobacteriaceae	rs55794051	20	16664255	G	C	-0.668863	0.133856	1.29681e-06	24.714	0.0769	0.0774	0.3206	Dry	Volar forearm	PopGen
Keloid	Family	Moraxellaceae	rs12148402	15	37651465	G	T	0.401903	0.0878706	7.63651e-06	20.7489	-0.0479	0.0553	0.3867	Moist	Antecubital fossa	PopGen
Keloid	Family	Moraxellaceae	rs17008320	2	123416609	A	G	-0.556038	0.118983	4.91426e-06	21.6611	0.1234	0.0366	0.0007386	Moist	Antecubital fossa	PopGen
Keloid	Family	Moraxellaceae	rs62123793	2	17310155	C	T	0.526819	0.106285	1.34577e-06	24.368	-0.0403	0.0469	0.39	Moist	Antecubital fossa	PopGen
Keloid	Genus	Bacteroides	rs11067674	12	116043568	G	T	-1.13928	0.246003	7.33666e-06	21.1907	0.0922	0.042	0.02805	Moist	Antecubital fossa	PopGen
Keloid	Genus	Bacteroides	rs112761111	1	43443376	G	C	0.601951	0.128724	6.04581e-06	21.6058	0.0018	0.0453	0.9686	Moist	Antecubital fossa	PopGen
Keloid	Genus	Bacteroides	rs12195413	6	148547065	G	A	-0.839351	0.181404	7.46868e-06	21.1525	0.129	0.05	0.009866	Moist	Antecubital fossa	PopGen
Keloid	Genus	Bacteroides	rs472420	11	130086338	A	G	-0.76092	0.153312	1.71473e-06	24.3385	0.0688	0.052	0.1864	Moist	Antecubital fossa	PopGen
Keloid	Genus	Bacteroides	rs73053986	19	56259450	T	G	-0.572457	0.106539	2.59914e-07	28.5256	0.0033	0.0423	0.9386	Moist	Antecubital fossa	PopGen
Keloid	Genus	Bacteroides	rs74499983	13	29533538	C	G	-1.0168	0.220258	7.8132e-06	21.056	0.0288	0.1173	0.8063	Moist	Antecubital fossa	PopGen
Keloid	Genus	Haemophilus	rs11235232	11	87326862	A	G	0.658933	0.1408	6.49e-06	21.6058	0.0138	0.0643	0.8299	Dry	Dorsal forearm	PopGen
Keloid	Genus	Haemophilus	rs112384482	2	24231820	C	G	1.06141	0.218566	3.05e-06	23.2643	-0.0303	0.0862	0.7252	Dry	Dorsal forearm	PopGen
Keloid	Genus	Haemophilus	rs11658408	17	15479201	C	T	0.507847	0.108218	6.15e-06	21.7248	0.06	0.0427	0.1596	Dry	Dorsal forearm	PopGen
Keloid	Genus	Haemophilus	rs11858403	15	70410188	G	C	0.548239	0.116617	5.93e-06	21.8027	0.022	0.0364	0.5469	Dry	Dorsal forearm	PopGen
Keloid	Genus	Haemophilus	rs149893292	4	187169359	G	A	-0.881281	0.1903	7.98e-06	21.1564	-0.1105	0.0422	0.008895	Dry	Dorsal forearm	PopGen
Keloid	Genus	Haemophilus	rs17562195	1	197428429	T	C	-1.41257	0.277507	1.08e-06	25.5603	0.0728	0.106	0.4921	Dry	Dorsal forearm	PopGen
Keloid	Genus	Haemophilus	rs2268390	12	109635277	C	T	0.642972	0.130334	2.18e-06	24.0083	0.013	0.0422	0.759	Dry	Dorsal forearm	PopGen
Keloid	Genus	Haemophilus	rs4705804	5	112558770	C	T	-0.57201	0.124001	8.61e-06	20.9918	-0.0918	0.0441	0.03749	Dry	Dorsal forearm	PopGen
Keloid	Genus	Haemophilus	rs6456465	6	22026917	A	G	0.831478	0.176909	5.96e-06	21.7917	0.0326	0.0447	0.466	Dry	Dorsal forearm	PopGen
Keloid	Genus	Haemophilus	rs6765913	3	194194096	A	G	-0.637569	0.139221	9.9e-06	20.6889	0.0396	0.0556	0.477	Dry	Dorsal forearm	PopGen
Keloid	Genus	Haemophilus	rs7751	22	18111431	T	C	0.558338	0.120454	7.84e-06	21.1956	-0.0137	0.04	0.7321	Dry	Dorsal forearm	PopGen
Keloid	ASV	ASV001	rs10001433	4	151670118	C	A	0.391142	0.078223	9.63e-07	24.8421	0.0087	0.0352	0.8042	Moist	Antecubital fossa	KORA FF4
Keloid	ASV	ASV001	rs10255351	7	88014952	G	T	0.436996	0.090496	2.15e-06	23.1702	-0.0786	0.05	0.1161	Moist	Antecubital fossa	KORA FF4
Keloid	ASV	ASV001	rs1027350	1	166447090	A	G	0.451187	0.0989574	7.54e-06	20.6478	-0.0506	0.0595	0.3947	Moist	Antecubital fossa	KORA FF4
Keloid	ASV	ASV001	rs12283922	11	94751271	G	T	-0.425566	0.0897056	3.2e-06	22.362	-0.0142	0.0373	0.703	Moist	Antecubital fossa	KORA FF4
Keloid	ASV	ASV001	rs2701268	2	173351199	G	A	0.560219	0.106667	2.77e-07	27.4103	-0.1022	0.0407	0.01206	Moist	Antecubital fossa	KORA FF4
Keloid	ASV	ASV001	rs75260065	11	84540576	G	A	0.647396	0.129422	9.54e-07	24.8608	0.0199	0.098	0.839	Moist	Antecubital fossa	KORA FF4
Keloid	ASV	ASV001	rs7610681	3	175088142	G	A	-0.392307	0.0864744	8.35e-06	20.4419	0.0401	0.0357	0.2615	Moist	Antecubital fossa	KORA FF4
Keloid	ASV	ASV001	rs9380260	6	31475655	G	A	-0.526596	0.109494	2.36e-06	22.9831	0.0108	0.0406	0.7892	Moist	Antecubital fossa	KORA FF4
Keloid	ASV	ASV008	rs10924813	1	246875263	A	G	-1.05555	0.21563	2.66772e-06	23.6254	-0.2025	0.1582	0.2006	Dry	Volar forearm	PopGen
Keloid	ASV	ASV008	rs11018194	10	129349788	T	C	-0.613633	0.121626	1.38207e-06	25.0962	-0.0536	0.0397	0.1774	Dry	Volar forearm	PopGen
Keloid	ASV	ASV008	rs12672258	7	137946224	T	C	0.604597	0.120863	1.67015e-06	24.671	0.041	0.0357	0.2512	Dry	Volar forearm	PopGen
Keloid	ASV	ASV008	rs144734686	20	1510628	G	C	-1.0873	0.225394	3.62831e-06	22.9432	-0.1448	0.1369	0.2902	Dry	Volar forearm	PopGen
Keloid	ASV	ASV008	rs4932146	15	90389045	G	A	0.585338	0.120791	3.30226e-06	23.1516	0.006	0.0429	0.8894	Dry	Volar forearm	PopGen
Keloid	ASV	ASV008	rs6933985	6	11234164	C	G	-0.569801	0.123558	8.92503e-06	20.9672	0.0886	0.0549	0.1063	Dry	Volar forearm	PopGen
Keloid	ASV	ASV008	rs6961488	7	52741303	C	T	0.571934	0.12313	7.76123e-06	21.2719	-0.0024	0.0446	0.9566	Dry	Volar forearm	PopGen
Keloid	ASV	ASV008	rs72863583	1	7398835	A	G	-1.08338	0.235715	9.51928e-06	20.8269	-0.1212	0.0675	0.07255	Dry	Volar forearm	PopGen
Keloid	ASV	ASV008	rs80011822	2	213735455	G	A	-0.959463	0.177154	2.58419e-07	28.9197	-0.0502	0.0793	0.5268	Dry	Volar forearm	PopGen
Keloid	ASV	ASV008	rs8008060	14	76476730	C	G	0.586506	0.10766	2.23097e-07	29.2599	0.0303	0.035	0.386	Dry	Volar forearm	PopGen
Keloid	ASV	ASV021	rs10503306	8	5334148	C	T	-0.550834	0.120701	9.81e-06	20.5758	0.0299	0.0381	0.4318	Dry	Dorsal forearm	PopGen
Keloid	ASV	ASV021	rs10800395	1	168886250	G	A	-0.615117	0.124601	1.94e-06	24.0775	0.0477	0.0372	0.1994	Dry	Dorsal forearm	PopGen
Keloid	ASV	ASV021	rs114307200	4	142056534	G	A	-0.988822	0.210449	5.51e-06	21.811	0.0472	0.1399	0.7357	Dry	Dorsal forearm	PopGen
Keloid	ASV	ASV021	rs13092091	3	192833898	G	A	-0.848185	0.176025	3.27e-06	22.9387	0.0808	0.1023	0.4292	Dry	Dorsal forearm	PopGen
Keloid	ASV	ASV021	rs34418609	15	49235872	A	T	0.602841	0.122269	1.99e-06	24.0166	0.0057	0.0482	0.9062	Dry	Dorsal forearm	PopGen
Keloid	ASV	ASV021	rs6758239	2	57074729	G	A	-0.700995	0.152955	9.04e-06	20.751	0.0678	0.0406	0.09462	Dry	Dorsal forearm	PopGen
Keloid	ASV	ASV021	rs7229135	18	11031063	T	C	0.475382	0.0987121	3.31e-06	22.913	-0.0084	0.035	0.8104	Dry	Dorsal forearm	PopGen
Keloid	ASV	ASV063	rs11077619	17	70661376	C	T	-1.11757	0.241419	9.05691e-06	21.0918	-0.0668	0.1001	0.5048	Dry	Volar forearm	PopGen
Keloid	ASV	ASV063	rs11151567	18	53766792	G	A	0.68073	0.142039	4.58589e-06	22.607	-0.0614	0.0559	0.2717	Dry	Volar forearm	PopGen
Keloid	ASV	ASV063	rs2839416	21	43319605	T	G	-0.53165	0.114889	9.11877e-06	21.0767	0.028	0.0381	0.4629	Dry	Volar forearm	PopGen
Keloid	ASV	ASV063	rs62415425	6	67191241	C	T	-1.02095	0.216637	6.40714e-06	21.8599	0.1363	0.0725	0.06015	Dry	Volar forearm	PopGen
Keloid	ASV	ASV063	rs6872249	5	67239774	C	T	0.64946	0.133123	3.18555e-06	23.4263	-0.0292	0.0406	0.4717	Dry	Volar forearm	PopGen
Keloid	ASV	ASV063	rs9350151	6	19496699	A	T	-0.560026	0.119394	7.02516e-06	21.6551	0.0455	0.0368	0.2161	Dry	Volar forearm	PopGen
Keloid	ASV	ASV072	rs12500209	4	141643672	G	T	0.554221	0.116068	4.55795e-06	22.4724	-0.0466	0.0369	0.2063	Dry	Volar forearm	PopGen
Keloid	ASV	ASV072	rs1449313	3	100805141	G	C	-0.655364	0.142469	9.51513e-06	20.856	0.1271	0.0605	0.0357	Dry	Volar forearm	PopGen
Keloid	ASV	ASV072	rs16993008	20	46490487	G	C	-0.639064	0.135491	5.83778e-06	21.9265	-0.0172	0.0402	0.6686	Dry	Volar forearm	PopGen
Keloid	ASV	ASV072	rs17292684	6	154554607	A	C	-1.04647	0.220028	4.93977e-06	22.2947	0.1555	0.1107	0.1602	Dry	Volar forearm	PopGen
Keloid	ASV	ASV072	rs1995101	17	31578760	T	C	-1.01608	0.211147	3.88837e-06	22.8241	0.0095	0.0546	0.8616	Dry	Volar forearm	PopGen
Keloid	ASV	ASV072	rs2291638	1	100343153	A	G	-0.575402	0.11764	2.76799e-06	23.5797	0.0018	0.0351	0.9587	Dry	Volar forearm	PopGen
Keloid	ASV	ASV072	rs58605706	19	30263819	T	C	-0.782285	0.161474	3.3831e-06	23.133	0.0989	0.0522	0.05821	Dry	Volar forearm	PopGen
Keloid	ASV	ASV072	rs61097272	15	27095573	T	C	-0.914963	0.192264	4.88083e-06	22.3212	0.0936	0.0509	0.06571	Dry	Volar forearm	PopGen
Keloid	ASV	ASV072	rs72906197	2	173716172	C	T	-1.05282	0.205366	9.8535e-07	25.9034	0.0702	0.089	0.4308	Dry	Volar forearm	PopGen

## Sheet: Supplemental Table 2
Supplemental Table 2. Causal effects between skin microbiota and outcomes (hypertrophic scar and keloid) and coresponding results of tests for pleiotropy and heterogeneity in the forward MR analysis
Outcome	Level	Microbial feature	Site	Method	No. of SNP	P-value	q1	q2	Effect size			Cochran's Q test		MR-Egger			MR-PRESSO global test
Outcome									OR	LCI	UCI	Q	Q_pval	Egger_intercept	SE	P-value	Outlier' corrected	P-value
Hypertrophicscar	Class	Betaproteobacteria	Antecubital fossa	Inverse variance weighted	12	0.00982324	0.0196465	0.117647	0.93847	0.894303	0.984819	10.3206	0.501797	-0.0107245	0.0554221	0.850436	NA	0.521
				Weighted median	12	0.0459348			0.93454	0.874432	0.99878
	Family	Micrococcaceae	Antecubital fossa	Inverse variance weighted	8	0.0272415	0.05	0.117647	1.0697	1.0076	1.13563	5.62846	0.583738	-0.26949	0.13835	0.0993505	NA	0.603
				Weighted median	8	0.0380086			1.08661	1.00461	1.17531
		Rhodobacteraceae	Dorsal forearm	Inverse variance weighted	6	0.0435696	0.05	0.117647	1.06537	1.00183	1.13294	4.05897	0.540958	-0.148245	0.106956	0.237998	NA	0.548
				Weighted median	6	0.166048			1.06092	0.975748	1.15353
	ASV	Anaerococcus (unc.) (ASV007)	Volar forearm	Inverse variance weighted	6	0.0308197	0.05	0.117647	0.953814	0.913742	0.995643	2.10535	0.834385	-0.0137287	0.0564549	0.819828	NA	0.849
				Weighted median	6	0.115716			0.954499	0.90069	1.01152
		Enhydrobacter (unc.) (ASV016)	Antecubital fossa	Inverse variance weighted	12	0.00848398	0.05	0.117647	1.06034	1.01507	1.10762	10.5003	0.486019	-0.0157131	0.0635059	0.809584	NA	0.559
				Weighted median	12	0.0425962			1.06458	1.00209	1.13097
		Novosphingobium (unc.) (ASV063)	Volar forearm	Inverse variance weighted	6	0.0136519	0.05	0.117647	0.941481	0.897428	0.987697	1.03454	0.959732	-0.0240187	0.0644386	0.728254	NA	0.951
				Weighted median	6	0.0330977			0.936269	0.881241	0.994733
		Propionibacterium acnes (ASV001)	Antecubital fossa	Inverse variance weighted	10	0.0429287	0.05	0.117647	0.945884	0.896282	0.998232	7.26937	0.609096	-0.090167	0.0584294	0.161363	NA	0.642
				Weighted median	10	0.143603			0.94748	0.881394	1.01852
Keloid	Phylum	Proteobacteria	Retroauricular fold	Inverse variance weighted	5	0.0478802	0.05	0.117647	1.09028	1.00081	1.18775	1.66444	0.797166	-0.0112202	0.1595	0.948345	NA	0.784
				Weighted median	5	0.155344			1.07944	0.971413	1.19949
	Order	Actinomycetales	Forehead	Inverse variance weighted	7	0.0188526	0.0377051	0.117647	1.09842	1.01565	1.18794	3.16366	0.788044	-0.0904023	0.0783331	0.300632	NA	0.828
				Weighted median	7	0.14947			1.07862	0.973139	1.19553
		Pseudomonadales	Antecubital fossa	Inverse variance weighted	3	0.000906447	0.00362579	0.0362579	0.848821	0.77049	0.935115	1.84668	0.39719	0.133015	0.268892	0.707549	NA	NA
				Weighted median	3	0.0417965			0.874565	0.768678	0.995038
	Family	Flavobacteriaceae	Volar forearm	Inverse variance weighted	7	0.0157676	0.05	0.117647	0.924978	0.868232	0.985434	4.66295	0.58771	0.0141528	0.106542	0.899502	NA	0.674
				Weighted median	7	0.0586413			0.920474	0.84471	1.00303
		Moraxellaceae	Antecubital fossa	Inverse variance weighted	3	0.000906447	0.00725157	0.0362579	0.848821	0.77049	0.935115	1.84668	0.39719	0.133015	0.268892	0.707549	NA	NA
				Weighted median	3	0.0456602			0.874565	0.766843	0.99742
	Genus	Bacteroides	Antecubital fossa	Inverse variance weighted	6	0.00222185	0.0088874	0.0592493	0.92781	0.884318	0.973442	3.93736	0.55847	0.079206	0.0758971	0.355589	NA	0.654
				Weighted median	6	0.0192071			0.923676	0.864285	0.987148
		Haemophilus	Dorsal forearm	Inverse variance weighted	11	0.0436963	0.05	0.117647	1.0449	1.00124	1.09047	10.9623	0.360462	0.0369325	0.0616106	0.563657	NA	0.356
				Weighted median	11	0.299109			1.03313	0.971482	1.0987
	ASV	Diaphorobacter nitroreducens (ASV008)	Volar forearm	Inverse variance weighted	10	0.0278283	0.05	0.117647	1.05358	1.0057	1.10373	8.0615	0.527961	-0.116794	0.0710034	0.138608	NA	0.59
				Weighted median	10	0.0620129			1.05766	0.997187	1.12179
		Micrococcus (unc.) (ASV021)	Dorsal forearm	Inverse variance weighted	7	0.0406335	0.05	0.117647	0.943523	0.892444	0.997525	1.66681	0.947655	0.0763186	0.103086	0.492371	NA	0.949
				Weighted median	7	0.0665111			0.937797	0.875622	1.00439
		Novosphingobium (unc.) (ASV063)	Volar forearm	Inverse variance weighted	6	0.0316574	0.05	0.117647	0.938692	0.886053	0.994459	3.15531	0.676056	-0.0145396	0.0827185	0.869013	NA	0.722
				Weighted median	6	0.0816606			0.93835	0.873486	1.00803
		Paracoccus (unc.) (ASV072)	Volar forearm	Inverse variance weighted	9	0.00631447	0.05	0.117647	0.939967	0.899116	0.982674	8.17208	0.416844	0.033889	0.0740306	0.660987	NA	0.465
				Weighted median	9	0.0312918			0.935457	0.880338	0.994027
		Propionibacterium acnes (ASV001)	Antecubital fossa	Inverse variance weighted	8	0.0394488	0.05	0.117647	0.933994	0.875227	0.996707	6.83807	0.445933	0.0758995	0.103072	0.489281	NA	0.429
				Weighted median	8	0.300266			0.952626	0.869042	1.04425

## Sheet: Supplemental Table 3
Supplementary Table 3: SNPs related to exposures (hypertrophic scar and keloid) and outcomes (79 skin microbiota taxa) in reverse MR analysis
Exposure	SNP	Chr	Position	Effect_allele	Other_allele	Exposure			F-statistics
						Beta	SE	P-value
Hypertrophicscar	rs1055734	12	101126911	G	A	-0.247202	0.0600171	3.80768e-05	16.9649
Hypertrophicscar	rs10863683	1	222077747	G	C	-0.353204	0.0357863	5.6273e-23	97.4127
Hypertrophicscar	rs111917266	22	25088258	T	C	0.237747	0.0539042	1.03107e-05	19.4528
Hypertrophicscar	rs11692794	2	179594702	T	C	0.164596	0.0347547	2.18052e-06	22.429
Hypertrophicscar	rs117370809	10	8185595	C	G	-0.295976	0.0712421	3.25987e-05	17.2599
Hypertrophicscar	rs11773659	7	72341259	G	A	-0.203962	0.0470512	1.45831e-05	18.7912
Hypertrophicscar	rs11788644	9	1502004	G	A	0.223509	0.0514222	1.38296e-05	18.8924
Hypertrophicscar	rs12041029	1	198040888	C	T	0.177324	0.0428147	3.44786e-05	17.1533
Hypertrophicscar	rs12699049	7	71527345	T	C	-0.147625	0.0358709	3.86438e-05	16.9369
Hypertrophicscar	rs12767463	10	114024981	C	G	-0.225611	0.0464504	1.19154e-06	23.5906
Hypertrophicscar	rs12956191	18	71729776	G	A	-0.222234	0.0513995	1.53469e-05	18.6939
Hypertrophicscar	rs1318160	15	100693027	A	G	0.172714	0.0406175	2.11665e-05	18.0812
Hypertrophicscar	rs16856730	1	232286537	C	T	0.223448	0.0500789	8.12269e-06	19.9086
Hypertrophicscar	rs17109875	10	94266818	C	T	0.276262	0.0646841	1.94653e-05	18.2408
Hypertrophicscar	rs1729085	2	231344229	G	C	0.163509	0.0400532	4.45933e-05	16.6651
Hypertrophicscar	rs1869922	2	172581538	G	A	0.225273	0.0533555	2.42014e-05	17.8262
Hypertrophicscar	rs1978232	7	43133481	A	G	0.145543	0.0356552	4.46581e-05	16.6623
Hypertrophicscar	rs2102465	15	55960411	T	C	0.188354	0.0366989	2.86042e-07	26.3416
Hypertrophicscar	rs2280156	3	134851926	G	A	-0.20082	0.0494579	4.89858e-05	16.487
Hypertrophicscar	rs2416498	5	118025124	T	C	-0.177886	0.0390336	5.18275e-06	20.7684
Hypertrophicscar	rs2474123	1	85361769	A	G	-0.16596	0.0351338	2.31633e-06	22.3128
Hypertrophicscar	rs3107968	7	109844940	C	A	0.158473	0.0349072	5.62963e-06	20.61
Hypertrophicscar	rs35383942	1	201468704	T	C	0.411826	0.0486677	2.62845e-17	71.605
Hypertrophicscar	rs4275424	1	20007546	A	G	0.149122	0.0362629	3.91841e-05	16.9105
Hypertrophicscar	rs4435520	20	11247373	T	C	-0.157648	0.0352188	7.59644e-06	20.0367
Hypertrophicscar	rs4537159	6	151240837	C	G	0.152071	0.0354671	1.80572e-05	18.384
Hypertrophicscar	rs56156304	10	123802159	C	G	0.283298	0.0688392	3.86581e-05	16.9361
Hypertrophicscar	rs62336122	4	180273448	A	G	-0.221084	0.0538232	3.99797e-05	16.8723
Hypertrophicscar	rs649527	9	90077156	G	A	-0.184028	0.0417355	1.0366e-05	19.4426
Hypertrophicscar	rs6541186	1	221288651	A	G	-0.196386	0.0463861	2.29858e-05	17.9243
Hypertrophicscar	rs7546398	1	221762108	C	T	0.144809	0.0348869	3.31307e-05	17.2292
Hypertrophicscar	rs75672383	11	120920288	T	C	-0.333278	0.0809135	3.80619e-05	16.9656
Hypertrophicscar	rs79482739	18	44649040	C	T	-0.341528	0.0666984	3.04768e-07	26.2192
Hypertrophicscar	rs7998521	13	105054042	G	T	-0.154807	0.0355877	1.36135e-05	18.9225
Hypertrophicscar	rs8026891	15	55528404	T	C	0.281449	0.0644395	1.25586e-05	19.0762
Keloid	rs10863687	1	222264802	C	T	-0.4128	0.0392	5.999e-26	110.893
Keloid	rs12603464	17	68342647	C	G	-0.2014	0.0449	7.163e-06	20.1199
Keloid	rs1554779	7	141696751	A	T	0.6472	0.1406	4.137e-06	21.1887
Keloid	rs16900550	5	31015612	G	T	0.5121	0.0987	2.098e-07	26.9199
Keloid	rs16976600	15	56154635	T	C	0.2984	0.0367	4.036e-16	66.1095
Keloid	rs17751311	6	126207186	T	C	-0.4296	0.0961	7.902e-06	19.9839
Keloid	rs2019438	1	170220252	G	A	-0.157	0.0352	8.186e-06	19.8936
Keloid	rs219602	16	63365571	C	T	0.1717	0.0367	2.969e-06	21.8881
Keloid	rs2207416	20	11140508	A	G	0.1673	0.0358	3.031e-06	21.8386
Keloid	rs28735753	2	173658312	C	T	-0.178	0.0394	6.214e-06	20.4102
Keloid	rs3003900	1	222015508	G	A	-0.2402	0.0526	5.047e-06	20.8532
Keloid	rs34327	12	12873748	C	T	-0.1624	0.0351	3.687e-06	21.407
Keloid	rs34429545	3	33164092	G	T	-0.2067	0.0407	3.887e-07	25.7923
Keloid	rs4239705	20	11242516	G	A	-0.1786	0.0349	3.062e-07	26.1885
Keloid	rs4760420	12	93435502	G	T	-0.3042	0.0685	9.008e-06	19.7213
Keloid	rs56344673	13	52145862	T	C	0.5341	0.1203	8.935e-06	19.7112
Keloid	rs61802764	1	161410521	A	C	0.5001	0.1119	7.833e-06	19.9734
Keloid	rs646315	3	138842704	T	G	0.3938	0.0658	2.172e-09	35.8178
Keloid	rs8127904	21	25226172	T	C	0.7315	0.1652	9.521e-06	19.6068

## Sheet: Supplemental Table 4
Supplemental Table 4. Effect estimates of the associations between pathological scars and skin microbiota in the reverse MR analysis
Exposure	Level	Microbial feature	Cohort	Site	Method	No. of SNP	P-value	q1	q2	Effect size			Cochran's Q test		MR-Egger			MR-PRESSO global test
Outcome										OR	LCI	UCI	Q	Q_pval	Egger_intercept	SE	P-value	Outlier' corrected	P-value
Hypertrophic scar	Order	Lactobacillales	PopGen	Antecubital fossa	Inverse variance weighted	35	0.0391068	0.05	0.111111	0.817435	0.674963	0.98998	34.7382	0.432627	-0.0287974	0.0714922	0.689689	NA	0.444
					Weighted median	35	0.0338273			0.73223	0.54908	0.976471
	Family	Streptococcaceae	KORA FF4	Antecubital fossa	Inverse variance weighted	35	0.00630124	NA	NA	1.30952	1.07915	1.58906	38.8223	0.261322	-0.0814397	0.0712372	0.261174	NA	0.294
					Weighted median	35	0.0165211			1.36626	1.05857	1.76338
		Streptococcaceae	PopGen	Antecubital fossa	Inverse variance weighted	35	0.0391068	NA	NA	0.817435	0.674963	0.98998	34.7382	0.432627	-0.0287974	0.0714922	0.689689	NA	0.459
					Weighted median	35	0.0325801			0.73223	0.550198	0.974488
	Genus	Chryseobacterium	PopGen	Dorsal forearm	Inverse variance weighted	35	0.0224898	0.05	0.111111	1.28647	1.03618	1.59722	22.4657	0.935078	-0.0718534	0.0790371	0.369885	NA	0.941
					Weighted median	35	0.246331			1.20908	0.877107	1.66669
		Streptococcus	KORA FF4	Antecubital fossa	Inverse variance weighted	35	0.0301749	NA	NA	1.23433	1.02038	1.49314	37.4371	0.314249	-0.0586338	0.0705371	0.411808	NA	0.334
					Weighted median	35	0.129793			1.21779	0.943754	1.5714
		Streptococcus	PopGen	Antecubital fossa	Inverse variance weighted	35	0.036323	NA	NA	0.810018	0.664992	0.986673	35.2588	0.408455	-0.000452113	0.0736248	0.995137	NA	0.432
					Weighted median	35	0.0483201			0.747222	0.55954	0.997856
	ASV	Actinomycetales (unc.) (ASV015)	KORA FF4	Antecubital fossa	Inverse variance weighted	35	0.00441793	0.05	0.111111	1.30636	1.0868	1.57028	24.4314	0.886578	-0.0408217	0.0677553	0.550968	NA	0.899
					Weighted median	35	0.104984			1.24465	0.955287	1.62166
		Cloacibacterium (unc.) (ASV045)	PopGen	Dorsal forearm	Inverse variance weighted	35	0.045672	0.05	0.111111	1.25919	1.00444	1.57854	27.5481	0.775148	-0.0364262	0.0825154	0.661769	NA	0.794
					Weighted median	35	0.0574137			1.35765	0.990415	1.86106
		Corynebacterium (unc.) (ASV004)	PopGen	Volar forearm	Inverse variance weighted	35	0.042236	0.05	0.111111	1.20381	1.00652	1.43976	30.1252	0.6581	-0.0350044	0.0656584	0.597517	NA	0.683
					Weighted median	35	0.156035			1.20968	0.929916	1.57362
		Novosphingobium (unc.) (ASV063)	PopGen	Dorsal forearm	Inverse variance weighted	35	0.0357248	0.05	0.111111	0.747909	0.57031	0.980816	28.2236	0.746164	-0.0359467	0.0994697	0.720116	NA	0.755
					Weighted median	35	0.195817			0.761462	0.503874	1.15073
		Paracoccus (unc.) (ASV054)	PopGen	Dorsal forearm	Inverse variance weighted	35	0.0184811	0.05	0.111111	0.775136	0.627109	0.958105	21.2783	0.956249	0.0750414	0.0772753	0.338567	NA	0.96
					Weighted median	35	0.0956471			0.777597	0.578437	1.04533
		Staphylococcus (unc.) (ASV070)	PopGen	Volar forearm	Inverse variance weighted	35	0.0341325	0.05	0.111111	0.773068	0.609255	0.980927	36.6104	0.348545	-0.0445288	0.0876315	0.614737	NA	0.358
					Weighted median	35	0.0591472			0.706262	0.492149	1.01353
		Staphylococcus (unc.) (ASV114)	PopGen	Volar forearm	Inverse variance weighted	35	0.0393533	0.05	0.111111	0.763937	0.591312	0.986956	31.7708	0.57733	-0.05135	0.09344	0.586328	NA	0.586
					Weighted median	35	0.278437			0.817675	0.568189	1.17671
		Staphylococcus epidermidis (ASV013)	PopGen	Dorsal forearm	Inverse variance weighted	35	0.0181032	0.05	0.111111	1.29545	1.04518	1.60565	30.2638	0.651402	0.0421262	0.0794638	0.59957	NA	0.673
					Weighted median	35	0.136273			1.25541	0.930729	1.69335
		Streptococcus salivarius (ASV022)	PopGen	Antecubital fossa	Inverse variance weighted	35	0.0170835	0.05	0.111111	0.749628	0.591548	0.949953	30.3767	0.645927	-0.0737548	0.0867451	0.401314	NA	0.66
					Weighted median	35	0.344181			0.842022	0.589647	1.20242
Keloid	Class	Gammaproteobacteria	PopGen	Forehead	Inverse variance weighted	19	0.0180958	0.0361916	0.111111	0.822641	0.699682	0.967208	17.3034	0.502344	-0.000839299	0.0572791	0.98848	NA	0.509
					Weighted median	19	0.121448			0.831454	0.658246	1.05024
	Genus	Paracoccus	PopGen	Volar forearm	Inverse variance weighted	19	0.0432607	0.05	0.111111	0.834382	0.70002	0.994534	14.5558	0.692204	-0.100148	0.0626237	0.128195	NA	0.67
					Weighted median	19	0.0455022			0.77994	0.611336	0.995044
	ASV	Anaerococcus (unc.) (ASV007)	PopGen	Volar forearm	Inverse variance weighted	19	0.00896116	0.05	0.111111	1.37845	1.08357	1.75357	18.7227	0.409082	0.0654924	0.0850435	0.451808	NA	0.377
					Weighted median	19	0.0184652			1.47564	1.06761	2.03962
		Corynebacterium (unc.) (ASV004)	KORA FF4	Retroauricular fold	Inverse variance weighted	19	0.0380652	0.05	0.111111	0.851896	0.732158	0.991217	19.0916	0.386203	-0.0259657	0.0545646	0.640224	NA	0.394
					Weighted median	19	0.299993			0.894294	0.72398	1.10467
		Diaphorobacter (unc.) (ASV035)	PopGen	Dorsal forearm	Inverse variance weighted	19	0.013846	0.05	0.111111	0.76029	0.61122	0.945717	27.5823	0.0687022	-0.10206	0.0748569	0.190542	NA	0.094
					Weighted median	19	0.328988			0.879605	0.679867	1.13802
		Micrococcus (unc.) (ASV021)	PopGen	Dorsal forearm	Inverse variance weighted	19	0.0052418	0.05	0.111111	0.759685	0.626371	0.921374	11.9079	0.851954	-0.0298094	0.0682507	0.66778	NA	0.828
					Weighted median	19	0.00634345			0.682509	0.518781	0.89791
		Paracoccus (unc.) (ASV054)	KORA FF4	Antecubital fossa	Inverse variance weighted	19	0.0289031	0.05	0.111111	1.26121	1.02417	1.55311	16.9656	0.525472	-0.0171018	0.073067	0.817737	NA	0.481
					Weighted median	19	0.268806			1.18028	0.879823	1.58334
